# Supplementary material for: Separation of Dihydro-Isocoumarins and Dihydro-Stilbenoids from Hydrangea macrophylla ssp. serrata by Use of Counter-Current Chromatography
Source: Molecules. 2022 May 26;27(11):3424. doi: 10.3390/molecules27113424 (PMC9182509; doi:10.3390/molecules27113424)
Supplement: Supplementary file 1 [file molecules-27-03424-s001.zip]

Archive with 7 entries (7 files):
- supplementalfile_S1_dihydroisocoumarins.pdf
- supplementalfile_S2_dihydrostilbenic acids.pdf
- supplementalfile_S3_dihydrostilbene and related compound.pdf
- supplementalfile_S4_taxiphyllin.pdf
- supplementalfile_S5_secoiridoid glycosides.pdf
- supplementalfile_S6_flavonol.pdf
- supplementalfile_S7_compound list.pdf
